# Supplementary material for: Protective Abilities of an Inhaled DPI Formulation Based on Sodium Hyaluronate against Environmental Hazards Targeting the Upper Respiratory Tract
Source: Pharmaceutics. 2022 Jun 22;14(7):1323. doi: 10.3390/pharmaceutics14071323 (PMC9318658; doi:10.3390/pharmaceutics14071323)
Supplement: Supplementary file 1 [file pharmaceutics-14-01323-s001.zip]

Archive with 1 entries (1 files):
- pharmaceutics-1712713-supplementary.pdf
